# Supplementary material for: SENP1 Senses Oxidative Stress to Regulate the SUMOylation Modification of ZIP8 and Maintain Zinc Transport Functions
Source: Antioxidants (Basel). 2025 Jun 18;14(6):750. doi: 10.3390/antiox14060750 (PMC12190111; doi:10.3390/antiox14060750)
Supplement: Supplementary file 1 [file antioxidants-14-00750-s001.zip]

Archive with 1 entries (1 files):
- antioxidants-3617920-supplementary.pdf
